# Supplementary material for: Exploring the Experience of Breathlessness with the Common-Sense Model of Self-Regulation (CSM)
Source: Healthcare (Basel). 2023 Jun 8;11(12):1686. doi: 10.3390/healthcare11121686 (PMC10298602; doi:10.3390/healthcare11121686)
Supplement: Supplementary file 1 [file healthcare-11-01686-s001.zip]

Archive with 4 entries (2 files):
- healthcare-2391255-supplementary/
- healthcare-2391255-supplementary/Supplemental Materials/
- healthcare-2391255-supplementary/Supplemental Materials/Johnston et al CSM and breathlessness.pdf
- healthcare-2391255-supplementary/Supplemental Materials/Supplemental Materials Methodological details framed by COREQ_checked.pdf
